# Supplementary material for: A Green Lipophilization Reaction of a Natural Antioxidant
Source: Antioxidants (Basel). 2023 Jan 18;12(2):218. doi: 10.3390/antiox12020218 (PMC9952416; doi:10.3390/antiox12020218)
Supplement: Supplementary file 1 [file antioxidants-12-00218-s001.zip]

Archive with 1 entries (1 files):
- antioxidants-2088903-supplementary.pdf
